# Supplementary material for: Three Loci Affecting Variance of Body Mass Index in African Americans and Sub‐Saharan Africans
Source: Genet Epidemiol. 2025 May 5;49(4):e70009. doi: 10.1002/gepi.70009 (PMC12051743; doi:10.1002/gepi.70009)
Supplement: Supplementary file 2 — Supplementary Tables. [file GEPI-49-0-s002.xlsx]

## Sheet: Supplementary Table S1
Supplementary Table S1. Validity and power of the Fligner-Killeen test at the 0.05 significance level.
x	Mean	Median	Variance	Skewness	Excess Kurtosis	y	Mean	Median	Variance	Skewness	Excess Kurtosis	Rejection Rate
N(0,1) †	0	0	1	0	0	N(0,1)	0	0	1	0	0	0.0525
N(0,1)	0	0	1	0	0	N(1,1)	1	1	1	0	0	0.0499
N(1,1)	1	1	1	0	0	N(1,1)	1	1	1	0	0	0.0514
N(0,1)	0	0	1	0	0	t30 ‡	0	0	1.07143	0	0.230769	1
N(0,1)	0	0	1	0	0	t100	0	0	1.02041	0	0.0625	0.6093
N(0,1.02)	0	0	1.02041	0	0	t100	0	0	1.02041	0	0.0625	0.1127
N(0,1)	0	0	1	0	0	U(-sqrt(12)/2,sqrt(12)/2) §	0	0	1	0	-1.2	1
N(0,1)	0	0	1	0	0	N(0,2)	0	0	2	0	0	1
† The normal distribution is represented by N(μ,σ2), in which μ is the mean and σ2 is the variance.
‡ The central t-distribution is represented by tν, in which ν is the degrees of freedom.
§ The continuous uniform distribution is represented by U(a,b), in which a is the minimum and b is the maximum.

## Sheet: Supplementary Table S2
Supplementary Table S2. Study characteristics for the discovery samples.
Study	n	Age†	BMI†	Female
ARIC	3112	53.4 (5.8)	29.6 (6.0)	0.627
CFS	639	38.5 (19.7)	32.2 (10.1)	0.585
GENOA	1263	58.0 (10.1)	31.1 (6.5)	0.685
HUFS	1958	39.3 (16.6)	29.9 (8.6)	0.612
JHS	2184	50.0 (12.1)	32.3 (7.7)	0.612
MESA	1611	62.3 (10.1)	30.1 (5.9)	0.539
SIGNET	3679	59.6 (12.2)	32.3 (7.4)	0.686
WHI	8359	61.6 (7.0)	31.0 (6.4)	1
† Mean (standard deviation)

## Sheet: Supplementary Table S3
Supplementary Table S3. Study characteristics for the replication samples.
Array	n	Age†	BMI†	Female
MEGA_V1	3011	47.6 (13.5)	26.7 (6.0)	0.666
MEGA_V2	370	52.9 (13.8)	26.7 (5.7)	0.584
MEGA_V3	711	57.1 (12.0)	30.7 (6.4)	0.755
MEGA_V4	158	21.3 (2.0)	21.7 (3.7)	0.576
PAN_V1	1752	53.7 (10.7)	26.5 (5.2)	0.591
† Mean (standard deviation)

## Sheet: Supplementary Table S4
Supplementary Table S4. Genotype or imputation quality.
SNP	Study/Array	REF(0)	ALT(1)	ALT_Frq	MAF	AvgCall	Rsq	Genotyped
chr2:164648055:G:T	ARIC	G	T	0.70354	0.29646	0.99801	0.99168	Imputed
chr2:164648055:G:T	CFS	G	T	0.70257	0.29743	0.9994	0.99744	Imputed
chr2:164648055:G:T	GENOA	G	T	0.70276	0.29724	0.99687	0.98676	Imputed
chr2:164648055:G:T	HUFS	G	T	0.683	0.317	0.99645	0.98487	Imputed
chr2:164648055:G:T	JHS	G	T	0.69567	0.30433	0.99912	0.99609	Imputed
chr2:164648055:G:T	MESA	G	T	0.66222	0.33778	0.99786	0.99112	Imputed
chr2:164648055:G:T	SIGNET	G	T	0.70269	0.29731	0.99506	0.97877	Imputed
chr2:164648055:G:T	WHI	G	T	0.66292	0.33708	0.99732	0.98912	Imputed
chr2:164648055:G:T	MEGA_V1	G	T	0.74835	0.25165	0.99183	0.96097	Imputed
chr2:164648055:G:T	MEGA_V2	G	T	0.76028	0.23972	0.99475	0.97418	Imputed
chr2:164648055:G:T	MEGA_V3	G	T	0.76416	0.23584	0.9939	0.96898	Imputed
chr2:164648055:G:T	MEGA_V4	G	T	0.78404	0.21596	0.99522	0.97318	Imputed
chr2:164648055:G:T	PAN_V1	G	T	0.74813	0.25187	0.9872	0.94478	Imputed
chr2:164655284:C:G	ARIC	C	G	0.70398	0.29602	0.99804	0.99177	Imputed
chr2:164655284:C:G	CFS	C	G	0.70617	0.29383	0.99938	0.99733	Imputed
chr2:164655284:C:G	GENOA	C	G	0.70342	0.29658	0.99702	0.98721	Imputed
chr2:164655284:C:G	HUFS	C	G	0.68376	0.31624	0.99625	0.98428	Imputed
chr2:164655284:C:G	JHS	C	G	0.69659	0.30341	0.99912	0.99608	Imputed
chr2:164655284:C:G	MESA	C	G	0.66381	0.33619	0.9979	0.99126	Imputed
chr2:164655284:C:G	SIGNET	C	G	0.70215	0.29785	0.99517	0.97925	Imputed
chr2:164655284:C:G	WHI	C	G	0.66393	0.33607	0.99731	0.98907	Imputed
chr2:164655284:C:G	MEGA_V1	C	G	0.74837	0.25163	0.99177	0.96141	Imputed
chr2:164655284:C:G	MEGA_V2	C	G	0.76085	0.23915	0.99481	0.97505	Imputed
chr2:164655284:C:G	MEGA_V3	C	G	0.76398	0.23602	0.9939	0.96923	Imputed
chr2:164655284:C:G	MEGA_V4	C	G	0.78423	0.21577	0.99541	0.97416	Imputed
chr2:164655284:C:G	PAN_V1	C	G	0.7515	0.2485	0.99447	0.97544	Imputed
chr2:164668241:C:G	ARIC	C	G	0.70038	0.29962	0.99793	0.99154	Imputed
chr2:164668241:C:G	CFS	C	G	0.70328	0.29672	0.9994	0.99746	Imputed
chr2:164668241:C:G	GENOA	C	G	0.70143	0.29857	0.99686	0.98678	Imputed
chr2:164668241:C:G	HUFS	C	G	0.68069	0.31931	0.99632	0.98454	Imputed
chr2:164668241:C:G	JHS	C	G	0.69361	0.30639	0.99913	0.99613	Imputed
chr2:164668241:C:G	MESA	C	G	0.65912	0.34088	0.99791	0.9914	Imputed
chr2:164668241:C:G	SIGNET	C	G	0.70132	0.29868	0.99507	0.97892	Imputed
chr2:164668241:C:G	WHI	C	G	0.66048	0.33952	0.99725	0.989	Imputed
chr2:164668241:C:G	MEGA_V1	C	G	0.74887	0.25113	0.99344	0.96764	Imputed
chr2:164668241:C:G	MEGA_V2	C	G	0.76225	0.23775	0.99637	0.98097	Imputed
chr2:164668241:C:G	MEGA_V3	C	G	0.76437	0.23563	0.99467	0.9726	Imputed
chr2:164668241:C:G	MEGA_V4	C	G	0.7844	0.2156	0.99558	0.97497	Imputed
chr2:164668241:C:G	PAN_V1	C	G	0.75193	0.24807	0.99537	0.97894	Imputed
chr2:164669828:T:C	ARIC	T	C	0.70105	0.29895	0.99803	0.99182	Imputed
chr2:164669828:T:C	CFS	T	C	0.70328	0.29672	0.9994	0.99746	Imputed
chr2:164669828:T:C	GENOA	T	C	0.70183	0.29817	0.99686	0.98677	Imputed
chr2:164669828:T:C	HUFS	T	C	0.68068	0.31932	0.9964	0.98486	Imputed
chr2:164669828:T:C	JHS	T	C	0.69361	0.30639	0.99913	0.99613	Imputed
chr2:164669828:T:C	MESA	T	C	0.66007	0.33993	0.99793	0.99147	Imputed
chr2:164669828:T:C	SIGNET	T	C	0.7019	0.2981	0.99512	0.97912	Imputed
chr2:164669828:T:C	WHI	T	C	0.66064	0.33936	0.9973	0.98914	Imputed
chr2:164669828:T:C	MEGA_V1	T	C	0.75574	0.24426	0.99998	0.99987	Genotyped
chr2:164669828:T:C	MEGA_V2	T	C	0.76587	0.23413	0.99999	0.99996	Genotyped
chr2:164669828:T:C	MEGA_V3	T	C	0.76965	0.23035	0.99999	0.99993	Genotyped
chr2:164669828:T:C	MEGA_V4	T	C	0.78882	0.21118	1	1	Genotyped
chr2:164669828:T:C	PAN_V1	T	C	0.75225	0.24775	0.99543	0.97924	Imputed
chr6:85227974:C:T	ARIC	C	T	0.01106	0.01106	0.99992	0.99518	Imputed
chr6:85227974:C:T	CFS	C	T	0.02008	0.02008	0.99998	0.99923	Imputed
chr6:85227974:C:T	GENOA	C	T	0.00948	0.00948	0.99998	0.99793	Imputed
chr6:85227974:C:T	HUFS	C	T	0.01166	0.01166	0.99993	0.99394	Imputed
chr6:85227974:C:T	JHS	C	T	0.01516	0.01516	0.99991	0.99616	Imputed
chr6:85227974:C:T	MESA	C	T	0.00959	0.00959	0.99995	0.99497	Imputed
chr6:85227974:C:T	SIGNET	C	T	0.01174	0.01174	0.99985	0.99045	Imputed
chr6:85227974:C:T	WHI	C	T	0.01121	0.01121	0.99983	0.98933	Imputed
chr6:85227974:C:T	MEGA_V1	C	T	0.01018	0.01018	0.9996	0.97101	Imputed
chr6:85227974:C:T	MEGA_V2	C	T	0.01981	0.01981	0.99848	0.94972	Imputed
chr6:85227974:C:T	MEGA_V3	C	T	0.01989	0.01989	0.99974	0.98835	Imputed
chr6:85227974:C:T	MEGA_V4	C	T	0.00932	0.00932	0.99996	0.99614	Imputed
chr6:85227974:C:T	PAN_V1	C	T	0.01095	0.01095	0.99982	0.98659	Imputed
chr7:76211003:A:G	ARIC	A	G	0.26815	0.26815	0.99853	0.99413	Imputed
chr7:76211003:A:G	CFS	A	G	0.2855	0.2855	0.99951	0.99788	Imputed
chr7:76211003:A:G	GENOA	A	G	0.27622	0.27622	0.99892	0.99521	Imputed
chr7:76211003:A:G	HUFS	A	G	0.27513	0.27513	0.99721	0.9891	Imputed
chr7:76211003:A:G	JHS	A	G	0.27954	0.27954	0.99906	0.9962	Imputed
chr7:76211003:A:G	MESA	A	G	0.27036	0.27036	0.99849	0.99391	Imputed
chr7:76211003:A:G	SIGNET	A	G	0.2823	0.2823	0.99682	0.98831	Imputed
chr7:76211003:A:G	WHI	A	G	0.26642	0.26642	0.99808	0.99205	Imputed
chr7:76211003:A:G	MEGA_V1	A	G	0.30634	0.30634	0.99417	0.98045	Imputed
chr7:76211003:A:G	MEGA_V2	A	G	0.26805	0.26805	0.99889	0.99506	Imputed
chr7:76211003:A:G	MEGA_V3	A	G	0.25839	0.25839	0.99591	0.98428	Imputed
chr7:76211003:A:G	MEGA_V4	A	G	0.25946	0.25946	0.9985	0.99382	Imputed
chr7:76211003:A:G	PAN_V1	A	G	0.2903	0.2903	0.99905	0.9963	Imputed

## Sheet: Supplementary Table S5
Supplementary Table S5. Haplotype effects at the chromosome 2 vQTL.
Haplotype†	Count	Frequency	χ2	df	P-value
1111	31052	0.680816
0000	14358	0.314799	31.915	1	1.61e-08
1100	111	0.00243368	33.776	2	4.63e-08
0100	35	0.000767376	34.441	3	1.599e-07
0011	18	0.00039465	35.368	4	3.903e-07
0111	12	0.0002631	36.37	5	8.009e-07
1101	9	0.000197325	36.496	6	2.207e-06
1000	6	0.00013155	38.281	7	2.679e-06
0101	3	6.5775e-05	38.283	8	6.675e-06
1001	3	6.5775e-05	38.279	9	1.553e-05
1011	3	6.5775e-05	40.619	10	1.318e-05
† In the order rs12692735-rs10179126-rs36105243-rs7592412

## Sheet: Supplementary Table S6
Supplementary Table S6. Gene×gene interaction analysis.
Predictor	Estimate	Std. Error	t value	Pr(>|t|)
(Intercept)	0.10188	0.03235	3.149	0.00164
chr2.164648055.G.T_G	-0.91587	0.41862	-2.188	0.02869
chr2.164655284.C.G_C	0.73096	0.42221	1.731	0.08342
chr2.164648055.G.T_G:chr2.164655284.C.G_C	0.01966	0.0512	0.384	0.70099
(Intercept)	0.10282	0.03246	3.168	0.00154
chr2.164648055.G.T_G	-0.13609	0.27219	-0.5	0.6171
chr2.164668241.C.G_C	-0.05086	0.26681	-0.191	0.84881
chr2.164648055.G.T_G:chr2.164668241.C.G_C	0.01881	0.05112	0.368	0.71298
(Intercept)	0.10319	0.03245	3.18	0.00147
chr2.164648055.G.T_G	-0.09466	0.27942	-0.339	0.73478
chr2.164669828.T.C_T	-0.09319	0.27468	-0.339	0.73442
chr2.164648055.G.T_G:chr2.164669828.T.C_T	0.0192	0.05113	0.376	0.70724
(Intercept)	0.09753	0.03105	3.141	0.00169
chr2.164648055.G.T_G	-0.16407	0.03399	-4.828	1.39e-06
chr6.85227974.C.T_T	0.03525	0.1974	0.179	0.85829
chr2.164648055.G.T_G:chr6.85227974.C.T_T	0.409	0.22969	1.781	0.07498
(Intercept)	0.0157	0.04062	0.387	0.69901
chr2.164648055.G.T_G	-0.10362	0.04427	-2.34	0.01928
chr7.76211003.A.G_G	0.15135	0.0486	3.114	0.00185
chr2.164648055.G.T_G:chr7.76211003.A.G_G	-0.09564	0.05338	-1.792	0.07321
(Intercept)	0.10381	0.03245	3.199	0.00138
chr2.164655284.C.G_C	0.15746	0.2585	0.609	0.54244
chr2.164668241.C.G_C	-0.35333	0.25149	-1.405	0.16005
chr2.164655284.C.G_C:chr2.164668241.C.G_C	0.02634	0.05123	0.514	0.6072
(Intercept)	0.10425	0.03244	3.214	0.00131
chr2.164655284.C.G_C	0.20926	0.26445	0.791	0.42878
chr2.164669828.T.C_T	-0.40662	0.25801	-1.576	0.11505
chr2.164655284.C.G_C:chr2.164669828.T.C_T	0.02702	0.05122	0.528	0.59777
(Intercept)	0.09393	0.03103	3.027	0.00247
chr2.164655284.C.G_C	-0.15882	0.03402	-4.668	3.05e-06
chr6.85227974.C.T_T	0.03711	0.19709	0.188	0.85065
chr2.164655284.C.G_C:chr6.85227974.C.T_T	0.40751	0.22962	1.775	0.07597
(Intercept)	0.01435	0.04058	0.354	0.72358
chr2.164655284.C.G_C	-0.10177	0.0443	-2.298	0.0216
chr7.76211003.A.G_G	0.14731	0.04855	3.034	0.00242
chr2.164655284.C.G_C:chr7.76211003.A.G_G	-0.08938	0.0534	-1.674	0.0942
(Intercept)	0.10427	0.03245	3.214	0.00131
chr2.164668241.C.G_C	0.3483	0.86287	0.404	0.68647
chr2.164669828.T.C_T	-0.54755	0.86546	-0.633	0.52696
chr2.164668241.C.G_C:chr2.164669828.T.C_T	0.02656	0.05099	0.521	0.60247
(Intercept)	0.09772	0.03113	3.139	0.0017
chr2.164668241.C.G_C	-0.16324	0.03393	-4.812	1.51e-06
chr6.85227974.C.T_T	0.03314	0.19702	0.168	0.8664
chr2.164668241.C.G_C:chr6.85227974.C.T_T	0.4115	0.22865	1.8	0.0719
(Intercept)	0.01821	0.04073	0.447	0.65487
chr2.164668241.C.G_C	-0.10704	0.04423	-2.42	0.01553
chr7.76211003.A.G_G	0.14703	0.04878	3.014	0.00258
chr2.164668241.C.G_C:chr7.76211003.A.G_G	-0.08763	0.05327	-1.645	0.10001
(Intercept)	0.09812	0.03112	3.153	0.00162
chr2.164669828.T.C_T	-0.16403	0.03395	-4.832	1.36e-06
chr6.85227974.C.T_T	0.03275	0.19701	0.166	0.86797
chr2.164669828.T.C_T:chr6.85227974.C.T_T	0.41228	0.22865	1.803	0.07138
(Intercept)	0.01852	0.04072	0.455	0.64936
chr2.164669828.T.C_T	-0.10765	0.04425	-2.433	0.01499
chr7.76211003.A.G_G	0.14718	0.04877	3.018	0.00255
chr2.164669828.T.C_T:chr7.76211003.A.G_G	-0.08792	0.05329	-1.65	0.099
(Intercept)	-0.04963	0.02955	-1.68	0.0931
chr6.85227974.C.T_T	-0.01422	0.19604	-0.073	0.9422
chr7.76211003.A.G_G	0.0795	0.03549	2.24	0.0251
chr6.85227974.C.T_T:chr7.76211003.A.G_G	0.4948	0.22247	2.224	0.0262

## Sheet: Supplementary Table S7
Supplementary Table S7. Gene×current smoking interaction analysis.
Predictor	Estimate	Std. Error	t value	Pr(>|t|)
(Intercept)	0.182935	0.0273733	6.68298	2.41071e-11
CurSmk	-0.816785	0.0603242	-13.5399	1.45971e-41
(Intercept)	0.258213	0.0382279	6.75458	1.47678e-11
chr2.164648055.G.T_G	-0.116641	0.0413638	-2.81989	0.00480935
CurSmk	-0.750528	0.0834016	-8.99897	2.50327e-19
chr2.164648055.G.T_G:CurSmk	-0.112602	0.0924669	-1.21776	0.223332
(Intercept)	0.254308	0.0381986	6.65752	2.86604e-11
chr2.164655284.C.G_C	-0.110882	0.0414076	-2.67781	0.0074173
CurSmk	-0.740503	0.0832712	-8.89266	6.52653e-19
chr2.164655284.C.G_C:CurSmk	-0.129442	0.0925691	-1.39833	0.16203
(Intercept)	0.256783	0.0383371	6.69802	2.17583e-11
chr2.164668241.C.G_C	-0.113529	0.0412808	-2.75016	0.00596263
CurSmk	-0.739436	0.0836744	-8.83707	1.07257e-18
chr2.164668241.C.G_C:CurSmk	-0.129219	0.0923048	-1.39991	0.161556
(Intercept)	0.257077	0.0383284	6.70722	2.04334e-11
chr2.164669828.T.C_T	-0.114068	0.0412934	-2.76237	0.0057442
CurSmk	-0.737722	0.0836615	-8.81794	1.27157e-18
chr2.164669828.T.C_T:CurSmk	-0.132227	0.0923876	-1.43122	0.152385
(Intercept)	0.17109	0.0276858	6.1797	6.56205e-10
chr6.85227974.C.T_T	0.507622	0.179083	2.83456	0.00459403
CurSmk	-0.802954	0.061016	-13.1597	2.28445e-39
chr6.85227974.C.T_T:CurSmk	-0.594298	0.401415	-1.48051	0.138755
(Intercept)	0.144157	0.0360724	3.99632	6.45943e-05
chr7.76211003.A.G_G	0.0717056	0.0434527	1.6502	0.0989201
CurSmk	-0.894172	0.0795732	-11.2371	3.36108e-29
chr7.76211003.A.G_G:CurSmk	0.142786	0.0958707	1.48937	0.136409

## Sheet: Supplementary Table S8
Supplementary Table S8. Gene×current drinking interaction analysis.
Predictor	Estimate	Std. Error	t value	Pr(>|t|)
(Intercept)	0.203224	0.0345666	5.87919	4.19769e-09
CurDrk	-0.367521	0.0500043	-7.34979	2.07267e-13
(Intercept)	0.308078	0.0478382	6.44	1.22588e-10
chr2.164648055.G.T_G	-0.166955	0.0526746	-3.16955	0.00152935
CurDrk	-0.410813	0.0698503	-5.88134	4.14377e-09
chr2.164648055.G.T_G:CurDrk	0.0732281	0.0758622	0.965278	0.334419
(Intercept)	0.305681	0.0478268	6.39143	1.68499e-10
chr2.164655284.C.G_C	-0.163424	0.052739	-3.09873	0.00194661
CurDrk	-0.411325	0.0697802	-5.89458	3.82531e-09
chr2.164655284.C.G_C:CurDrk	0.0737164	0.075952	0.970566	0.331778
(Intercept)	0.307735	0.0479736	6.41467	1.44748e-10
chr2.164668241.C.G_C	-0.1652	0.0526008	-3.14063	0.00168867
CurDrk	-0.40876	0.0700495	-5.83531	5.46397e-09
chr2.164668241.C.G_C:CurDrk	0.0696524	0.0757167	0.919907	0.357634
(Intercept)	0.307374	0.0479592	6.40907	1.50151e-10
chr2.164669828.T.C_T	-0.164714	0.0525954	-3.13173	0.00174067
CurDrk	-0.406995	0.0700347	-5.81133	6.3056e-09
chr2.164669828.T.C_T:CurDrk	0.0669401	0.0757452	0.883754	0.376841
(Intercept)	0.188066	0.0349847	5.37566	7.72813e-08
chr6.85227974.C.T_T	0.618365	0.221481	2.79196	0.00524474
CurDrk	-0.353197	0.0505859	-6.98213	3.01176e-12
chr6.85227974.C.T_T:CurDrk	-0.581467	0.327883	-1.7734	0.0761805
(Intercept)	0.145183	0.0456049	3.1835	0.00145762
chr7.76211003.A.G_G	0.106224	0.0544555	1.95066	0.0511135
CurDrk	-0.368837	0.065901	-5.59683	2.21577e-08
chr7.76211003.A.G_G:CurDrk	0.00470243	0.0794424	0.059193	0.952799

## Sheet: Supplementary Table S9
Supplementary Table S9. Gene×systolic blood pressure interaction analysis.
Predictor	Estimate	Std. Error	t value	Pr(>|t|)
(Intercept)	-2.90829	0.148941	-19.5265	3.49147e-84
SBP	0.0223146	0.0011343	19.6725	2.08367e-85
(Intercept)	-2.9629	0.207223	-14.2981	3.65604e-46
chr2.164648055.G.T_G	0.0874666	0.227534	0.384412	0.700677
SBP	0.0235011	0.0015778	14.8948	6.31353e-50
chr2.164648055.G.T_G:SBP	-0.0018766	0.00173245	-1.08321	0.278729
(Intercept)	-2.98703	0.207011	-14.4293	5.60411e-47
chr2.164655284.C.G_C	0.125032	0.227894	0.548641	0.583258
SBP	0.0236613	0.00157635	15.0102	1.13664e-50
chr2.164655284.C.G_C:SBP	-0.0021286	0.00173504	-1.22683	0.219902
(Intercept)	-2.96885	0.207508	-14.3072	3.21592e-46
chr2.164668241.C.G_C	0.0955284	0.227032	0.42077	0.673927
SBP	0.0235475	0.00157993	14.9042	5.49245e-50
chr2.164668241.C.G_C:SBP	-0.00193083	0.00172803	-1.11736	0.263851
(Intercept)	-2.97519	0.207496	-14.3385	2.05719e-46
chr2.164669828.T.C_T	0.105704	0.227159	0.46533	0.6417
SBP	0.023599	0.0015799	14.937	3.37556e-50
chr2.164669828.T.C_T:SBP	-0.00201467	0.00172922	-1.16508	0.244002
(Intercept)	-2.94835	0.150616	-19.5753	1.36457e-84
chr6.85227974.C.T_T	1.47429	0.996068	1.48011	0.138859
SBP	0.0225546	0.0011466	19.6708	2.15545e-85
chr6.85227974.C.T_T:SBP	-0.00853655	0.00774082	-1.1028	0.270128
(Intercept)	-2.84805	0.198574	-14.3425	1.944e-46
chr7.76211003.A.G_G	-0.10263	0.23469	-0.4373	0.661898
SBP	0.0214886	0.00151549	14.1793	1.97019e-45
chr7.76211003.A.G_G:SBP	0.00145288	0.00179253	0.810516	0.417652

## Sheet: Supplementary Table S10
Supplementary Table S10. Gene×diastolic blood pressure interaction analysis.
Predictor	Estimate	Std. Error	t value	Pr(>|t|)
(Intercept)	-2.86862	0.16074	-17.8464	9.97218e-71
DBP	0.0365864	0.00203909	17.9425	1.82025e-71
(Intercept)	-2.97748	0.223665	-13.3122	2.83539e-40
chr2.164648055.G.T_G	0.181669	0.24649	0.737023	0.461116
DBP	0.0392239	0.00283589	13.8313	2.53e-43
chr2.164648055.G.T_G:DBP	-0.00428376	0.00313018	-1.36853	0.171159
(Intercept)	-2.99298	0.223515	-13.3905	9.99904e-41
chr2.164655284.C.G_C	0.206068	0.246717	0.835242	0.403591
DBP	0.0393756	0.00283405	13.8938	1.06668e-43
chr2.164655284.C.G_C:DBP	-0.00452791	0.00313293	-1.44526	0.148399
(Intercept)	-2.97228	0.224071	-13.2649	5.30937e-40
chr2.164668241.C.G_C	0.171676	0.246055	0.697716	0.485362
DBP	0.0391566	0.00284102	13.7826	4.93935e-43
chr2.164668241.C.G_C:DBP	-0.00414019	0.00312392	-1.32532	0.18508
(Intercept)	-2.97055	0.224054	-13.2582	5.80271e-40
chr2.164669828.T.C_T	0.168976	0.246257	0.68618	0.492607
DBP	0.0391407	0.00284091	13.7775	5.29674e-43
chr2.164669828.T.C_T:DBP	-0.00411721	0.00312658	-1.31684	0.187905
(Intercept)	-2.86935	0.162632	-17.6432	3.52288e-69
chr6.85227974.C.T_T	0.00879932	1.05968	0.00830373	0.993375
DBP	0.0364994	0.00206303	17.6921	1.49935e-69
chr6.85227974.C.T_T:DBP	0.00408439	0.0134675	0.303278	0.761681
(Intercept)	-2.55009	0.212714	-11.9884	5.20947e-33
chr7.76211003.A.G_G	-0.573297	0.254446	-2.25312	0.0242619
DBP	0.0319163	0.00270392	11.8037	4.68868e-32
chr7.76211003.A.G_G:DBP	0.00841062	0.00323228	2.60207	0.00927263
